# Supplementary material for: Does L2 Proficiency Impact L2-L1 Transfer While Reading L1 Collocations? Evidence From Behavioral and ERP Data
Source: Front Psychol. 2021 Sep 29;12:673761. doi: 10.3389/fpsyg.2021.673761 (PMC8513778; doi:10.3389/fpsyg.2021.673761)
Supplement: Supplementary file 1 [file Table_1.XLSX]

## Sheet: Arkusz1
Used in Experiment 1 and/or 2	Correct sentence	Correct Polish Collocation	Literal English Translation (of the Polish collocation)	Correct Collocation MI	Verb Frequency in Correct Collocation	Calqued sentence	Calqued Polish Collocation	English source Collocation	Calqued Collocation MI	Verb Frequency in Calqued Collocation	Absurd sentence	Absurd Polish Collocation	Translation of the absurd collocation	Absurd Collocation MI	Verb Frequency in Absurd Collocation
Both behavioural and EEG	Pod nieobecność rodziców, Jurek czynił honory domu.	czynić honory	make the honors	8.46105	3.56182	Pod nieobecność rodziców, Jurek robił honory domu.	robić honory	do the honours	1.78254	5.0403	Pod nieobecność rodziców, Jurek spotykał honory domu.	spotykać honory	meet the honors	0	4.36448
Both behavioural and EEG	Nie wiem, czy dam radę dotrzymać terminu, bo to pracochłonne zadanie.	dotrzymać terminu	keep the deadline	13.0307	3.02243	Nie wiem, czy dam radę spotkać termin, bo to pracochłonne zadanie.	spotkać termin	meet a deadline	0	4.36448	Nie wiem, czy dam radę spłukać termin, bo to pracochłonne zadanie.	spłukać termin	flush the deadline	0	2.83696
Both behavioural and EEG	Zwykle jeżdżę autobusem na uniwersytet.	jeździć autobusem	ride around in a/the bus	11.6042	4.44991	Zwykle biorę autobus na uniwersytet.	brać autobus	take the bus	2.46127	4.21277	Zwykle kartkuję autobus na uniwersytet.	kartkować autobus	flip through the bus	0	0.778151
Both behavioural and EEG	Po długiej nieobecności Alicja musiała nadrobić zaległości w pracy.	nadrobić zaległość	make up an arrear	14.9358	2.57403	Po długiej nieobecności Alicja musiała oczyścić zaległości w pracy.	oczyścić zaległości	clear debts	0	3.2188	Po długiej nieobecności Alicja musiała zapytać zaległości w pracy.	zapytać zaległości	ask the debts	0	3.95588
Both behavioural and EEG	Niestety już na początku gry napotkałam kłopoty i nie wiedziałam, co zrobić dalej.	napotkać kłopoty	encounter trouble	9.83529	2.43775	Niestety już na początku gry dostałam kłopoty i nie wiedziałam, co zrobić dalej.	dostać kłopot	get into trouble	0	3.64532	Niestety już na początku gry kopnęłam kłopoty i nie wiedziałam, co zrobić dalej.	kopnąć kłopot	kick trouble	0	2.91698
Both behavioural and EEG	Tymek nie lubi podejmować decyzji o wyjazdach na wakacje.	podejmować decyzję	undertake a decision	11.6935	3.06108	Tymek nie lubi brać decyzji o wyjazdach na wakacje.	brać decyzję	take a decision	-2.30922	4.21277	Tymek nie lubi ssać decyzji o wyjazdach na wakacje.	ssać decyzję	suck on the decision	0	2.88366
Both behavioural and EEG	Aby zdać egzamin, trzeba podjąć wysiłek i solidnie się przygotować.	podjąć wysiłek	undertake an effort	10.2185	3.53224	Aby zdać egzamin, trzeba robić wysiłek i solidnie się przygotować.	robić wysiłek	make an effort	-2.42244	5.0403	Aby zdać egzamin, trzeba pochować wysiłek i solidnie się przygotować.	pochować wysiłek	hide an effort	0	3.13862
Both behavioural and EEG	Po czterech dniach diety porzuciłem cel, który sobie wyznaczyłem.	porzucić cel	abandom a goal	6.02008	3.32408	Po czterech dniach diety upuściłem cel, który sobie wyznaczyłem.	upuścić cel	drop a goal	0	1.89209	Po czterech dniach diety aresztowałem cel, który sobie wyznaczyłem.	aresztować cel	arrest a goal	0	3.71458
Both behavioural and EEG	Jeśli przestrzegasz zasad bezpieczeństwa pracy, nie stanie ci się nic złego.	przestrzegać zasad	adhere to a rule	9.72928	2.89542	Jeśli obserwujesz zasady bezpieczeństwa pracy, nie stanie ci się nic złego.	obserwować zasady	observe rules	-2.15621	3.61511	Jeśli smakujesz zasady bezpieczeństwa pracy, nie stanie ci się nic złego.	smakować zasadę	taste a rule	0	3.32593
Both behavioural and EEG	Podczas pierwszej podróży do Indii przeżyłam szok, bo wszystko wyglądało inaczej niż w Polsce.	przeżyć szok	live through a shock	12.9559	3.76864	Podczas pierwszej podróży do Indii miałam szok, bo wszystko wyglądało inaczej niż w Polsce.	mieć szok	have a shock	-2.31956	5.73128	Podczas pierwszej podróży do Indii umawiałam szok, bo wszystko wyglądało inaczej niż w Polsce.	umawiać szok	arrange a shock	0	3.1726
Both behavioural and EEG	Jej kanarkowo-żółta sukienka przyciągała uwagę przechodniów.	przyciągać uwagę	attract attention	9.96796	2.70842	Jej kanarkowo-żółta sukienka łapała uwagę przechodniów.	łapać uwagę	grap [someone's] attention	0	4.05614	Jej kanarkowo-żółta sukienka skręcała uwagę przechodniów.	skręcić uwagę	twist attention	0	3.17231
Both behavioural and EEG	W swoim nowym filmie reżyser przyjął konwencję komediową.	przyjąć konwencję	accept a convention	6.41651	3.95703	W swoim nowym filmie reżyser zaadoptował konwencję komediową.	zaadoptować konwencję	adopt a convention	0	2.80686	W swoim nowym filmie reżyser zmartwił konwencję komediową.	zmartwić konwencję	worry a convention	0	4.2816
Both behavioural and EEG	Po doniesieniach w prasie partia przyjęła postawę większej tolerancji.	przyjąć postawę	accept a stance	5.86667	3.95703	Po doniesieniach w prasie partia zaadoptowała postawę większej tolerancji.	zaadoptować postawę	adopt a stance	0	2.80686	Po doniesieniach w prasie partia kupiła postawę większej tolerancji.	kupić postawę	buy a stance	0	5.16003
Both behavioural and EEG	Trener drużyny przyjął taktykę ciągłego atakowania bramki przeciwnika.	przyjąć taktykę	accept a tactic	6.83714	3.95703	Trener drużyny zaadoptował taktykę ciągłego atakowania bramki przeciwnika.	zaadoptować taktykę	adopt a tactic	0	2.80686	Trener drużyny wypił taktykę ciągłego atakowania bramki przeciwnika.	wypić taktykę	drink a tactic	0	3.59977
Both behavioural and EEG	Pod wpływem książki, Artur przyjął pogląd autora na kwestię imigrantów.	przyjąć pogląd	accept a view	5.15523	3.95703	Pod wpływem książki, Artur zaadoptował pogląd autora na kwestię imigrantów.	zaadopgować pogląd	adopt a view	0	2.80686	Pod wpływem książki, Artur zdjął pogląd autora na kwestię imigrantów.	zdjąć pogląd	take off a view	0	3.94611
Both behavioural and EEG	W oczekiwaniu na atak żołnierz przyjął pozycję bojową.	przyjąć pozycję	accept a position	3.40339	3.95703	W oczekiwaniu na atak żołnierz zaadoptował pozycję bojową.	zaadoptować pozycję	adopt a position	0	2.80686	W oczekiwaniu na atak żołnierz zjadł pozycję bojową.	zjeść pozycję	eat a position	0	4.00303
Both behavioural and EEG	Prezes przypisał zasługi szeregowych pracowników kierownikom działów.	przypisać zasługę	assign credit	12.8796	2.38382	Prezes dał zasługi szeregowych pracowników kierownikom działów.	dać zasługę	give credit	-2.29574	4.29259	Prezes zapalił zasługi szeregowych pracowników kierownikom działów.	zapalić zasługę	ignite a credit	0	3.35641
Both behavioural and EEG	Najchętniej robię zdjęcia moim kotom w ogrodzie.	robić zdjęcie	make a picture	8.94787	5.0403	Najchętniej biorę zdjęcia moim kotom w ogrodzie.	brać zdjęcie	take a picture	0.590829	4.21277	Najchętniej przymierzam zdjęcia moim kotom w ogrodzie.	przymierzyć zdjęcie	accept a picture	0	2.0607
Both behavioural and EEG	Myśliwy rozpalił ogień w małej chatce w lesie.	rozpalić ogień	ignite a fire	14.2044	2.66464	Myśliwy zaczął ogień w małej chatce w lesie.	zacząć ogień	start a fire	-2.49772	4.46142	Myśliwy ogłosił ogień w małej chatce w lesie.	ogłosić ogień	announce a fire	0	3.24748
Both behavioural and EEG	Jan regularnie składał obietnicę poprawy, ale potem wracał do nałogu.	składać obietnicę	submit a proposal	9.63125	3.34301	Jan regularnie robił obietnicę poprawy, ale potem wracał do nałogu.	robić obietnicę	make a promise	0	5.0403	Jan regularnie bawił obietnicę poprawy, ale potem wracał do nałogu.	bawić obietnicę	amuse a promise	0	3.99012
Both behavioural and EEG	Uczniowie, którzy spełnią kryteria punktowe, przystąpią do konkursu.	spełniać kryteria	satisfy a criterion	11.3605	3.34518	Uczniowie, którzy spotkają kryteria punktowe, przystąpią do konkursu.	spotkać kryterium	meet a criterion	0	4.36448	Uczniowie, którzy ranią kryteria punktowe, przystąpią do konkursu.	ranić kryterium	wound a criterion	0	3.03463
Both behavioural and EEG	Firma radziła sobie dobrze na rynku i szybko stworzyła bazę oddanych klientów.	stworzyć bazę	create a base	8.54495	3.78732	Firma radziła sobie dobrze na rynku i szybko zbudowała bazę oddanych klientów.	zbudować bazę	build a base	6.42753	3.50637	Firma radziła sobie dobrze na rynku i szybko zapłaciła bazę oddanych klientów.	zapłacić bazę	pay a base	0	4.0057
Both behavioural and EEG	Wczoraj udzieliliśmy pomocy kobiecie zmieniającej koło w samochodzie.	udzielić pomocy	grant help	3.40339	2.88762	Wczoraj daliśmy pomoc kobiecie zmieniającej koło w samochodzie.	dać pomoc	give help	2.19598	4.29259	Wczoraj zaśpiewaliśmy pomoc kobiecie zmieniającej koło w samochodzie.	zaśpiewać pomoc	sing help	0	3.21669
Both behavioural and EEG	Moja mama lubi uprawiać ogród i ma w nim wiele roślin.	uprawiać ogórd	make a garden	9.83208	3.42127	Moja mama lubi robić ogród i ma w nim wiele roślin.	robić ogród	do the garden	3.50645	5.0403	Moja mama lubi zapłacić ogród i ma w nim wiele roślin.	zapłacić ogród	pay a garden	0	4.0057
Both behavioural and EEG	W maju zawsze urządzam przyjęcie urodzinowe dla mojej córki.	urządzać przyjęcie	have a party	10.3749	2.81358	W maju zawsze mam przyjęcie urodzinowe dla mojej córki.	mieć przyjęcie	have a party	-2.43719	5.73128	W maju zawsze męczę przyjęcie urodzinowe dla mojej córki.	męczyć przyjęcie	tire a party	0	3.10312
Both behavioural and EEG	Wolontariusze uzbierali sumę, która wystarczy na wybudowanie nowego schroniska.	uzbierać sumę	collect a sum	10.1289	2.14922	Wolontariusze podnieśli sumę, która wystarczy na wybudowanie nowego schroniska.	podnieść sumę	raise a sum	3.37218	3.66181	Wolontariusze otworzyli sumę, która wystarczy na wybudowanie nowego schroniska.	otworzyć sumę	open a sum	0	4.16988
Both behavioural and EEG	Turyści po namyśle wybrali trasę na szczyt góry.	wybrać trasę	choose a route	7.08212	3.98186	Turyści po namyśle wzięli trasę na szczyt góry.	wziąć trasę	take a route	-2.44058	4.21277	Turyści po namyśle dali trasę na szczyt góry.	dać trasę	give a route	0	4.93484
Both behavioural and EEG	Dyrektor wygłosił przemówienie na uroczystości szkolnej.	wygłosić przemówienie	recite a speech	15.4748	2.65225	Dyrektor dał przemówienie na uroczystości szkolnej.	dać przemówienie	give a speech	0	4.29259	Dyrektor ukarał przemówienie na uroczystości szkolnej.	ukarać przemówienie	punish a speech	0	3.11361
Both behavioural and EEG	Ksiądz wyszedł na ambonę i wygłosił kazanie na temat grzechu.	wygłosić kazanie	recite a sermon	15.6415	2.65225	Ksiądz wyszedł na ambonę i dostarczył kazanie na temat grzechu.	dostarczyć kazanie	deliver a sermon	0	3.41044	Ksiądz wyszedł na ambonę i zwolnił kazanie na temat grzechu.	zwolnić kazanie	release a sermon	0	3.73263
Both behavioural and EEG	Po zapoznaniu się z materiałem dowodowym, sędzia ogłosił werdykt skazujący na więzienie.	ogłosić werdykt	announce a verdict	9.99	2.65225	Po zapoznaniu się z materiałem dowodowym, sędzia dostarczył werdykt skazujący na więzienie.	dostarczyć werdykt	deliver a verdict	0	3.41044	Po zapoznaniu się z materiałem dowodowym, sędzia zmierzył werdykt skazujący na więzienie.	zmierzyć werdykt	measure a verdict	0	2.99476
Both behavioural and EEG	Spiker wygłosił komunikat o zakłóceniach w dostawie prądu w województwie.	wygłosić komunikat	recite a message	9.21435	2.65225	Spiker dostarczył komunikat o zakłóceniach w dostawie prądu w województwie.	dostarczyć komunikat	deliver a message	4.30647	3.41044	Spiker uleczył komunikat o zakłóceniach w dostawie prądu w województwie.	uleczyć komunikat	heal a message	0	2.66276
Both behavioural and EEG	Magda starannie wykonuje ćwiczenia na każdym treningu.	wykonać ćwiczenie	execute an exercisee	9.96753	3.42586	Magda starannie bierze ćwiczenia na każdym treningu.	brać ćwiczenie	take exercise	0	4.21277	Magda starannie nabiera ćwiczenia na każdym treningu.	nabierać ćwiczenie	draw an exercise	0	3.21005
Both behavioural and EEG	Staram się sumiennie wypełniać obowiązki, ale czasem choruję.	wypełnić obowiązek	satisfy/fulfil a duty	9.00397	3.35353	Staram się sumiennie spotykać obowiązki, ale czasem choruję.	spotykać obowiązek	meet an obligation	0	4.36448	Staram się sumiennie śpiewać obowiązki, ale czasem choruję.	śpiewać obowiązek	sing a duty	0	3.66586
Both behavioural and EEG	Szef zespołu wysunął sugestię, żeby skończyć zebranie wcześniej.	wysunąć sugestię	draw a suggestion	11.8041	2.33244	Szef zespołu zrobił sugestię, żeby skończyć zebranie wcześniej.	zrobić sugestię	make a suggestion	0	5.0403	Szef zespołu zjadł sugestię, żeby skończyć zebranie wcześniej.	zjeść sugestię	eat a suggestion	0	4.00303
Both behavioural and EEG	Ekolodzy zdobyli wsparcie ważnych międzynarodowych instytucji.	zdobyć wsparcie	take/conquer support	8.77303	2.92583	Ekolodzy wygrali wsparcie ważnych międzynarodowych instytucji.	wygrać wsparcie	win support	0	3.32056	Ekolodzy napisali wsparcie ważnych międzynarodowych instytucji.	napisać wsparcie	write support	0	4.03036
Both behavioural and EEG	Uczniowie zgłosili pytania przed rozpoczęciem egzaminu.	zgłosić pytanie	report a question	2.93705	3.57054	Uczniowie podnieśli pytania przed rozpoczęciem egzaminu.	podnieść pytanie	raise a question	0	3.66181	Uczniowie zabili pytania przed rozpoczęciem egzaminu.	zabić pytanie	kill a question	0	4.68835
Both behavioural and EEG	Firma "Le Szwindel" zmniejszyła rozmiar opakowań swoich produktów.	zmniejszyć rozmiar	reduce the size	0	2.84198	Firma "Le Szwindel" ścięła rozmiar opakowań swoich produktów.	ściąć rozmiar	cut size	0	2.65896	Firma "Le Szwindel" zabrała rozmiar opakowań swoich produktów.	zabrać rozmiar	take away the size	0	4.44072
Both behavioural and EEG	Zarząd wprowadził nowe procedury, aby zmniejszyć straty w drugim półroczu.	zmniejszyć stratę	reduce a loss	0	2.84198	Zarząd wprowadził nowe procedury, aby ściąć straty w drugim półroczu.	ściąć straty	cut losses	0	2.65896	Zarząd wprowadził nowe procedury, aby oskarżyć straty w drugim półroczu.	oskarzyć stratę	accuse a loss	0	3.40088
Both behavioural and EEG	Kierowca zwrócił uwagę na wyjątkowy ruch na skrzyżowaniu.	zwrócić uwagę	turn attention	11.6919	3.29885	Kierowca zapłacił uwagę na wyjątkowy ruch na skrzyżowaniu.	zapłacić uwagę	pay attention	0	4.0057	Kierowca zabił uwagę na wyjątkowy ruch na skrzyżowaniu.	zabić uwagę	kill attention	0	4.68835
Both behavioural and EEG	Królowa urodziła dziecko, które niestety zmarło po kilku dniach.	urodzić dziecko	birth a child	10.4244	3.69758	Królowa dostarczyła dziecko, które niestety zmarło po kilku dniach.	dostarczyć dziecko	deliver a child	0	3.41044	Królowa umiała dziecko, które niestety zmarło po kilku dniach.	umieć dziecko	be capable of child	0	3.87483
Both behavioural and EEG	Musimy przychodzić do pracy w długich spodniach, więc w końcu przyjąłem zasadę dress code'u.	przyjąć zasadę	accept a rule	6.61488	3.95703	Musimy przychodzić do pracy w długich spodniach, więc w końcu zaakceptowałem zasadę dress code'u.	zaakceptować zasadę	accept a rule	4.6698	2.88762	Musimy przychodzić do pracy w długich spodniach, więc w końcu zaparkowałem zasadę dress code'u.	zaparkować zasadę	park a rule	0	2.94841
Both behavioural and EEG	Powitanie prezydenta ma miejsce w sali kolumnowej.	mieć miejsce	have place	4.58833	5.73128	Powitanie prezydenta bierze miejsce w sali kolumnowej.	brać miejsce	take place	-1.34127	4.21277	Powitanie prezydenta łowi miejsce w sali kolumnowej.	łowić miejsce	fish for a place	0	2.68124
Both behavioural and EEG	Mam często myśli samobójcze i zastanawiam się, czy życie ma sens czy nie.	mieć sens	have sens	6.41488	5.73128	Mam często myśli samobójcze i zastanawiam się, czy życie robi sens czy nie.	robić sens	make sense	0	5.0403	Mam często myśli samobójcze i zastanawiam się, czy życie myje sens czy nie.	myć sens	wash sense	0	3.04297
Both behavioural and EEG	Ania odczuwała współczucie, kiedy patrzyła na bezdomne syryjskie dzieci.	odczuwać współczucie	feel sympathy	10.0867	2.98767	Ania miała współczucie, kiedy patrzyła na bezdomne syryjskie dzieci.	mieć współczucie	have sympathy	0.624156	5.73128	Ania zgadywała współczucie, kiedy patrzyła na bezdomne syryjskie dzieci.	zgadywać współczucie	guess sympathy	0	3.08458
Both behavioural and EEG	Sto lat temu książę Jerzy oddał hołd królowej Hiszpanii.	oddać hołd	return tribute	10.8324	4.06062	Sto lat temu książę Jerzy zapłacił hołd królowej Hiszpanii.	zapłacić hołd	pay tribute/homage	0	4.0057	Sto lat temu książę Jerzy uwięził hołd królowej Hiszpanii.	uwięzić hołd	imprison a tribute	0	3.60821
Both behavioural and EEG	W trakcie rozmowy odniosłam wrażenie, że się nie rozumiemy.	odnieść wrażenie	bring back an impression	12.7242	3.07737	W trakcie rozmowy dostałam wrażenie, że się nie rozumiemy.	dostać wrażenie	give (off) an/the impression	0	3.64532	W trakcie rozmowy spytałam wrażenie, że się nie rozumiemy.	spytać wrażenie	ask an impression	0	3.73199
Both behavioural and EEG	Napoleon odniósł zwycięstwo w bitwie pod piramidami.	odnieść zwycięstwo	bring back victory	13.5034	3.07737	Napoleon zdobył zwycięstwo w bitwie pod piramidami.	zdobyć zwycięstwo	gain victory	0.992038	2.92583	Napoleon podłączył zwycięstwo w bitwie pod piramidami.	podłączyć zwycięstwo	connect a vicotry	0	3.0216
Both behavioural and EEG	Po latach Markowi udało się osiągnąć cele, które sobie wyznaczył.	osiągnąć cele	reach/achieve a goal	8.68372	3.48473	Po latach Markowi udało się spotkać cele, które sobie wyznaczył.	spotkać cele	meet a goal	0	4.36448	Po latach Markowi udało się zająć cele, które sobie wyznaczył.	zająć cel	take a goal	0	4.33096
Both behavioural and EEG	ONZ musi podjąć kroki powstrzymujące globalne ocieplenie.	podiąć kroki	undertake steps	6.47641	3.53224	ONZ musi wziąć kroki powstrzymujące globalne ocieplenie.	wziąć kroki	take steps	0	4.21277	ONZ musi kupić kroki powstrzymujące globalne ocieplenie.	kupić kroki	buy steps	0	4.1358
Both behavioural and EEG	Pomóż mi podjąć decyzję, czy mam kupić tę zieloną sukienkę?	podjąć decyzję	undertake a decision	10.625	3.53224	Pomóż mi zrobić decyzję, czy mam kupić tę zieloną sukienkę?	zrobić decyzję	make a decision	0	5.0403	Pomóż mi przytulić decyzję, czy mam kupić tę zieloną sukienkę?	przytulić decyzję	hug a decision	0	2.9722
Both behavioural and EEG	Nauczycielka poświęcała uwagę przede wszystkim najzdolniejszemu uczniowi.	poświęcić uwagę	sacrifice attention	13.3835	3.44451	Nauczycielka dawała uwagę przede wszystkim najzdolniejszemu uczniowi.	dać uwagę	give attention	-2.33648	4.29259	Nauczycielka zamykała uwagę przede wszystkim najzdolniejszemu uczniowi.	zamykać uwagę	close attention	0	4.35725
Both behavioural and EEG	Przy produkcji tej kiełbasy przyjęliśmy normy unijne dla rolnictwa ekologicznego.	przyjąć normę	accept a norm	9.48536	3.95703	Przy produkcji tej kiełbasy zaadoptowaliśmy normy unijne dla rolnictwa ekologicznego.	zaadoptować normę	adopt a norm	0	2.80686	Przy produkcji tej kiełbasy zagraliśmy normy unijne dla rolnictwa ekologicznego.	zagrać normę	play a norm	0	4.30574
Both behavioural and EEG	Szukając nowego mieszkania przyjęliśmy kryterium najniższej ceny.	przyjąć kryterium	accept a criterion	6.95	3.95703	Szukając nowego mieszkania zaadoptowaliśmy kryterium najniższej ceny.	zaadoptować kryterium	adopt a critation	0	2.80686	Szukając nowego mieszkania rozegraliśmy kryterium najniższej ceny.	rozegrać kryterium	play a criterion	0	2.71433
Both behavioural and EEG	Szef firmy niechętnie przyjął propozycję wymiany menedżerów.	przyjąć propozycję	accept a proposal	7.76848	3.95703	Szef firmy niechętnie zaadoptował propozycję wymiany menedżerów.	zaadoptować propozycję	adopt a position	0	2.80686	Szef firmy niechętnie udał propozycję wymiany menedżerów.	udać propozycję	pretend a proposal	0	4.20216
Both behavioural and EEG	Kiedy ze mną rozmawiał, przyjmował ton dobrego wujaszka.	przyjąć ton	accept a tone	13.79	3.95703	Kiedy ze mną rozmawiał, adoptował ton dobrego wujaszka.	adoptować ton	adopt a tone	0	2.80686	Kiedy ze mną rozmawiał, zabawiał ton dobrego wujaszka.	zabawiać ton	amuse a tone	0	3.99012
Both behavioural and EEG	Studenci niechętnie robią notatki na nudnych wykładach.	robić notatki	make notes	8.40712	5.0403	Studenci niechętnie biorą notatki na nudnych wykładach.	brać notatki	take notes	1.23691	4.21277	Studenci niechętnie podsłuchują notatki na nudnych wykładach.	posłuchać notatkę	listen a note	0	2.60097
Both behavioural and EEG	Wędrowiec rozpalił ogień, żeby zagotować w kociołku wodę.	rozpalić ogień	ignite a fire	14.2044	2.66464	Wędrowiec zrobił ogień, żeby zagotować w kociołku wodę.	zrobić ogień	make a fire	-1.09922	5.0403	Wędrowiec ubrał ogień, żeby zagotować w kociołku wodę.	ubierać ogień	dress a fire	0	3.59846
Both behavioural and EEG	Informacja o misji na Księżyc rozpaliła wyobraźnię milionów.	rozpalić wyobraźnię	ignite the imagination	11.367	2.66464	Informacja o misji na Księżyc złapała wyobraźnię milionów.	złapać wyobraźnię	capture the imagination	0	4.05614	Informacja o misji na Księżyc złamała wyobraźnię milionów.	złamać wyobraźnię	brake the imagination	0	3.64424
Both behavioural and EEG	Ta transakcja spełnia warunki umowy pomiędzy klubami.	spełnić warunek	fulfil a condition	9.18469	3.34518	Ta transakcja spotyka warunki umowy pomiędzy klubami.	spotkać warunek	meet a condition	0	4.36448	Ta transakcja sprząta warunki umowy pomiędzy klubami.	sprzątać warunek	clean a requirement	0	3.11826
Both behavioural and EEG	Nie wiem, czy uda mi się sprostać wymaganiom szefa w nowej pracy.	sprostać wymaganiu	live up to/cope with a requirement	12.7142	2.32428	Nie wiem, czy uda mi się spotkać wymagania szefa w nowej pracy.	spotkać wymaganie	meet a requirement	0	4.36448	Nie wiem, czy uda mi się pociąć wymagania szefa w nowej pracy.	pociąć wymaganie	cut a requirement	0	2.89653
Both behavioural and EEG	Niektórzy ludzie wolą uprawiać seks bez zobowiązań, niż budować stabilne związki.	uprawiać seks	practice sex	13.7941	3.42127	Niektórzy ludzie wolą mieć seks bez zobowiązań, niż budować stabilne związki.	mieć seks	have sex	0.41677	5.73128	Niektórzy ludzie wolą wygłaszać seks bez zobowiązań, niż budować stabilne związki.	wygłaszać seks	recite sex	0	2.65225
Both behavioural and EEG	Jeśli uzbieracie milion złotych, bank da wam kredyt.	uzbierać milion złotych	collect/accumulate a million złoty	6.1161	2.14922	Jeśli podniesiecie milion złotych, bank da wam kredyt.	podnieść milion złotych	raise a million dollars	-1.52195	3.66181	Jeśli pokroicie milion złotych, bank da wam kredyt.	pokroić milion złotych	slice a million złoty	0	2.37291
Both behavioural and EEG	Żeby dostać nagrodę, musisz uzbierać punkty i zgłosić się do kierownika sklepu.	uzbierać punkty	collect/accumulate points	9.42943	2.14922	Żeby dostać nagrodę, musisz podnieść punkty i zgłosić się do kierownika sklepu.	podnieść punkty	raise points	-1.74867	3.66181	Żeby dostać nagrodę, musisz przeprosić punkty i zgłosić się do kierownika sklepu.	przeprosić punkty	apoligise points	0	4.75621
Both behavioural and EEG	Nie używam cukru do kawy, bo chcę schudnąć.	używać cukru	use sugar	5.23	3.98462	Nie biorę cukru do kawy, bo chcę schudnąć.	brać cukier	take sugar	4.75613	4.21277	Nie słucham cukru do kawy, bo chcę schudnąć.	słuchać cukru	listen sugar	0	3.35353
Both behavioural and EEG	Sędzia wydał wyrok i opuścił salę rozpraw.	wydać wyrok	issue a verdict	8.75	3.72518	Sędzia podał wyrok i opuścił salę rozpraw.	podać wyrok	give a verdict	3.89531	3.96261	Sędzia polizał wyrok i opuścił salę rozpraw.	polizać wyrok	lick a verdict	0	2.22531
Both behavioural and EEG	Rzecznik rządu wydał oświadczenie dotyczące zdrowia premiera.	wydać oświadczenie	issue a statement	9.92856	3.72518	Rzecznik rządu zrobił oświadczenie dotyczące zdrowia premiera.	zrobić oświadczenie	make a statement	0	5.0403	Rzecznik rządu posprzątał oświadczenie dotyczące zdrowia premiera.	posprzątać oświadczenie	clean a statement	0	3.19562
Both behavioural and EEG	Poseł wygłosił opinię na temat nowej polityki i zszedł z mównicy.	wygłosić opinię	recite an opinion	10.818	2.65225	Poseł dał opinię na temat nowej polityki i zszedł z mównicy.	dać opinię	give an opinion	4.09861	4.29259	Poseł wzniósł opinię na temat nowej polityki i zszedł z mównicy.	wznieść opinię	raise an opinion	0	2.62941
Both behavioural and EEG	Słynny naukowiec przyjął zaproszenie uczelni i wygłosił wykład dla studentów.	wygłosić wykład	recite a lecture	14.7136	2.65225	Słynny naukowiec przyjął zaproszenie uczelni i dostarczył wykład dla studentów.	dostarczyć wykład	give a lecture	0	3.41044	Słynny naukowiec przyjął zaproszenie uczelni i nakarmił wykład dla studentów.	narakmić wykład	feed a lecture	0	2.99826
Both behavioural and EEG	Dziennikarz wykorzystał okazję i zadał trudne pytanie.	wykorzystać okazję	use an opportunity	5.50782	3.57761	Dziennikarz wziął okazję i zadał trudne pytanie.	wziąć okazję	take the opportunity	0	4.21277	Dziennikarz podrapał okazję i zadał trudne pytanie.	podrapać okazję	scratch an opportunity	0	2.51851
Both behavioural and EEG	W naszym gabinecie wykorzystujemy techniki masażu tajskiego i ajurwedyjskiego.	wykorzystać technikę	use a technique	8.80954	3.27875	W naszym gabinecie adoptujemy techniki masażu tajskiego i ajurwedyjskiego.	adoptować technikę	adopt a technique	4.01651	2.80686	W naszym gabinecie całujemy techniki masażu tajskiego i ajurwedyjskiego.	całować technikę	kiss a technique	0	3.4096
Both behavioural and EEG	Podczas walki bokser wymierzył cios przeciwnikowi.	wymierzyć cios	aim a blow	13.283	2.42488	Podczas walki bokser dostarczył cios przeciwnikowi.	dostarczyć cios	deliver a blow	0	3.41044	Podczas walki bokser napisał cios przeciwnikowi.	napisać cios	write a blow	0	4.03036
Both behavioural and EEG	Aleksander zniszczył samochód sąsiada, ale wziął odpowiedzialność za szkody.	wziąć odpowiedzialność	take responsibility	6.8922	4.57033	Aleksander zniszczył samochód sąsiada, ale zaakceptował odpowiedzialność za szkody.	zaakceptować odpowiedzialność	accept responsibility	2.33642	2.88762	Aleksander zniszczył samochód sąsiada, ale spakował odpowiedzialność za szkody.	spakować odpowiedzialność	pack responsibility	0	3.25042
Both behavioural and EEG	Andrzej wzniósł toast na cześć swojej narzeczonej.	wznieść toast	raise a toast	13.7754	2.95182	Andrzej zaproponował toast na cześć swojej narzeczonej.	zaproponować toast	propose a toast	6.96681	3.17754	Andrzej spotkał toast na cześć swojej narzeczonej.	spotkać toast	meet a toast	0	4.36448
Both behavioural and EEG	Konserwatyści chcą zachowywać wartości i pielęgnować tradycje.	zachować wartość	maintain/preserve a value	4.61991	3.77041	Konserwatyści chcą obserwować wartości i pielęgnować tradycje.	obserwować wartość	observe values	0.718479	3.61511	Konserwatyści chcą ostrzegać wartości i pielęgnować tradycje.	ostrzegać wartość	warn a value	0	3.29601
Both behavioural and EEG	Są tak bogaci, że zatrudniają pokojówkę i kucharza.	zatrudnić pokojówkę	hire a housemaid	11.5641	2.70415	Są tak bogaci, że trzymają pokojówkę i kucharza.	trzymać pokojówkę	keep a maid	0	4.42325	Są tak bogaci, że twierdzą pokojówkę i kucharza.	twierdzić pokojówkę	profess a housemaid	0	3.68744
Both behavioural and EEG	Lekarz zbadał dziecko i stwierdził poważną chorobę serca.	zbadać dziecko	study/investigate a child	7.56875	3.27852	Lekarz sprawdził dziecko i stwierdził poważną chorobę serca.	sprawdzić dziecko	check a child	-3.16514	3.62346	Lekarz wygrał dziecko i stwierdził poważną chorobę serca.	wygrać dziecko	win a child	0	4.02015
Both behavioural and EEG	Marian zdał na uniwersytet, aby studiować medycynę.	zdać na uniwersytet	pass to (a) university	2.45	3.73815	Marian wszedł na uniwersytet, aby studiować medycynę.	wejść na uniwersytet	enter university	-0.631989	4.28364	Marian zagrał w uniwersytet, aby studiować medycynę.	zagrać uniwersytet	play a university	0	3.67752
Both behavioural and EEG	Prezydent zdobył głosy mieszkańców dużych miast.	zdobyć głosy	take/conquer votes	7.71392	2.92583	Prezydent wygrał głosy mieszkańców dużych miast.	wygrać głosy	win votes	1.27677	3.32056	Prezydent urodził głosy mieszkańców dużych miast.	urodzić głosy	birth voices	0	3.69758
Both behavioural and EEG	Jeśli nie masz zmywarki, musisz zmywać naczynia po każdym posiłku.	zmywać naczynia	wash off [the] dishes	15.9199	2.87506	Jeśli nie masz zmywarki, musisz robić naczynia po każdym posiłku.	robić naczynia	do (the) dishes	3.02078	5.0403	Jeśli nie masz zmywarki, musisz budzić naczynia po każdym posiłku.	budzić naczynia	awaken dishes	0	3.84887
Both behavioural and EEG	Fizjoterapeuta zrobił masaż kobiecie z uszkodzonym kręgosłupem.	zrobić masaż	make a massage	9.33993	5.14459	Fizjoterapeuta dał masaż kobiecie z uszkodzonym kręgosłupem.	dać masaż	give a massage	0	4.29259	Fizjoterapeuta sprzątnął masaż kobiecie z uszkodzonym kręgosłupem.	sprzątać masaż	clean a massage	0	3.11826
Both behavioural and EEG	Kiedy jesteś dorosły, musisz brać odpowiedzialność za swoje czyny.	brać odpowiedzialność	take responsibility	9.48777	4.21277	Kiedy jesteś dorosły, musisz mieć odpowiedzialność za swoje czyny.	mieć odpowiedzialność	have responsibility	-1.28435	5.73128	Kiedy jesteś dorosły, musisz rozcinać odpowiedzialność za swoje czyny.	rozniecać odpowiedzialnosć	kindle responsibility	0	2.56229
Both behavioural and EEG	Zenon czerpie korzyści ze swojej pozycji w biurze.	czerpać korzyści	draw an advantage	12.428	2.65225	Zenon bierze korzyści ze swojej pozycji w biurze.	brać korzyści	take advantage	-1.00649	4.21277	Zenon szkoli korzyści ze swojej pozycji w biurze.	szkolić korzyść	train an advantage	0	2.89265
Both behavioural and EEG	Ciężko było mi dokonać wyboru odpowiedniej sukni ślubnej.	dokonać wyboru	achieve a choice	13.2277	3.52009	Ciężko było mi zrobić wybór odpowiedniej sukni ślubnej.	zrobić wybór	make a choice	-2.60496	5.0403	Ciężko było mi spytać wybór odpowiedniej sukni ślubnej.	spytać wybór	ask a choice	0	3.73199
Both behavioural and EEG	Na poczcie dokonaliśmy zapłaty za dostarczony towar.	dokonać zapłaty	achieve payment	7.58696	3.52009	Na poczcie zrobiliśmy zapłatę za dostarczony towar.	zrobić zapłatę	make payment	0	5.0403	Na poczcie skrzywdziliśmy zapłatę za dostarczony towar.	skrzywdzić zapłatę	harm payment	0	3.59395
Both behavioural and EEG	Nie udało mi się dotrzymać terminu składania tych raportów.	dotrzymać terminu	keep the deadline	13.0307	3.02243	Nie udało mi się zatrzymać terminu składania tych raportów.	zatrzymać termin	keep a dealine	-2.47272	4.19426	Nie udało mi się podłączyć terminu składania tych raportów.	podłączyć termin	connect a deadline	0	2.04922
Both behavioural and EEG	Mimo miłego tonu głosu odniosłam wrażenie, że był rozgniewany.	odnieść wrażenie	bring back an impression	12.7242	3.07737	Mimo miłego tonu głosu zdobyłam wrażenie, że był rozgniewany.	zdobyć wrażenie	gain an impression	-1.81458	2.92583	Mimo miłego tonu głosu ustrzeliłam wrażenie, że był rozgniewany.	ustrzelić wrażenie	shoot an impression	0	1.96379
Both behavioural and EEG	Na wszystkich testach trzeba osiągać wyniki, które zadowolą komisję egzaminacyjną.	osiągnąć wynik	achieve a result	12.4451	2.62221	Na wszystkich testach trzeba dostawać wyniki, które zadowolą komisję egzaminacyjną.	dostawać wyniki	get results	0	3.64532	Na wszystkich testach trzeba ubrać wyniki, które zadowolą komisję egzaminacyjną.	ubrać wynik	dress a result	0	3.59846
Both behavioural and EEG	Jeśli nie zwrócą nam państwo pieniędzy, podejmiemy czynności prawne.	podjąć czynność	undertake an activity	7.56175	3.53224	Jeśli nie zwrócą nam państwo pieniędzy, weźmiemy czynności prawne.	wziąć czynność	take action	0	4.21277	Jeśli nie zwrócą nam państwo pieniędzy, uczcimy czynności prawne.	uczcić czynność	celebrate an activity	0	2.93247
Both behavioural and EEG	Bezskutecznie podjęliśmy próby nawiązania kontaktu z załogą statku.	podjąć próbę	undertake an attempt	11.5399	3.53224	Bezskutecznie robiliśmy próby nawiązania kontaktu z załogą statku.	robić próbę	make an effort	1.88751	5.0403	Bezskutecznie naciskaliśmy próby nawiązania kontaktu z załogą statku.	naciskać próbę	press an attempt	0	2.99078
Both behavioural and EEG	Stowarzyszenie pozyskało fundusze na remont zabytkowej kaplicy.	pozyskać fundusze	procure funding	7.80619	2.17898	Stowarzyszenie podniosło fundusze na remont zabytkowej kaplicy.	podnieść fundusze	raise funds	-1.28793	3.66181	Stowarzyszenie wyśpiewało fundusze na remont zabytkowej kaplicy.	wyśpiewać fundusze	sing funding	0	3.66586
Both behavioural and EEG	W myśl nowego prawa koncerny muszą produkować samochody przyjazne środowisku.	produkować samochody	produce cars	10.1615	2.93349	W myśl nowego prawa koncerny muszą budować samochody przyjazne środowisku.	budować samochody	build cars	3.54966	3.1959	W myśl nowego prawa koncerny muszą zjadać samochody przyjazne środowisku.	zająć samochód	occupy a car	0	2.77743
Both behavioural and EEG	Chirurg powinien przestrzegać procedur właściwych dla każdej operacji.	przestrzegać procedury	adhere to a procedure	7.99	2.89542	Chirurg powinien obserwować procedury właściwe dla każdej operacji.	obserwować procedurę	observe procedures	1.03829	3.61511	Chirurg powinien zawstydzać procedury właściwe dla każdej operacji.	zawstydzać procedurę	embarrass a procedure	0	2.52504
Both behavioural and EEG	Specjalny autobus przewozi pasażerów z hotelu do lotniska.	przewozić pasażerów	convey passengers	0	2.5977	Specjalny autobus nosi pasażerów z hotelu do lotniska.	nosić pasażerów	carry passengers	0	3.884	Specjalny autobus przechodzi pasażerów z hotelu do lotniska.	przechodzić pasażerów	walk passengers	0	4.07041
Both behavioural and EEG	Po utracie rodziców Natalia przyjęła rolę opiekunki swojego młodszego brata.	przyjąć rolę	acceept a role	4.76704	3.95703	Po utracie rodziców Natalia zaadoptowała rolę opiekunki swojego młodszego brata.	zaadoptować rolę	adopt a role	0	2.80686	Po utracie rodziców Natalia otworzyła rolę opiekunki swojego młodszego brata.	otworzyć rolę	open a role	0	4.16988
Both behavioural and EEG	W naszym eksperymencie przyjęliśmy model Aleksandra do obliczania populacji.	przyjąć model	accept a model	5.71325	3.95703	W naszym eksperymencie zaadoptowaliśmy model Aleksandra do obliczania populacji.	zaadoptować model	adopt a model	3.81012	2.80686	W naszym eksperymencie spotkaliśmy model Aleksandra do obliczania populacji.	spotkać model	meet a model	0	4.36448
Both behavioural and EEG	Jeśli chcesz tu pracować, musisz przyjąć zasady panujące w zespole.	przyjąć zasadę	accept a rule	6.61488	3.95703	Jeśli chcesz tu pracować, musisz zaadoptować zasady panujące w zespole.	zaadoptować zasadę	adopt a rule	0	2.80686	Jeśli chcesz tu pracować, musisz zwolnić zasady panujące w zespole.	zwolnić zasadę	release a rule	0	3.73263
Both behavioural and EEG	Po kryzysie przyjęliśmy schemat działania typowy dla małych firm.	przyjąć schemat	accept a scheme	5.15506	3.95703	Po kryzysie zaadoptowaliśmy schemat działania typowy dla małych firm.	zaadoptować schamat	adopt a scheme	0	2.80686	Po kryzysie nakręciliśmy schemat działania typowy dla małych firm.	nakręcić schemat	wind up a scheme	0	3.6465
Both behavioural and EEG	Nowy poseł przyjął poglądy przewodniczącego partii.	przyjąć pogląd	accept a view	5.15523	3.95703	Nowy poseł wziął poglądy przewodniczącego partii.	wziąć pogląd	take the view	-0.708559	4.21277	Nowy poseł posprzątał poglądy przewodniczącego partii.	posprzątać pogląd	clean a view	0	3.19562
Both behavioural and EEG	Róża zrobiła przerwę w pracy i wyszła do parku.	zrobić przerwę	make a break	7.19497	5.0403	Róża wzięła przerwę w pracy i wyszła do parku.	wziąć przerwę	take a break	-2.6784	4.21277	Róża smażyła przerwę w pracy i wyszła do parku.	smażyć przerwę	fry a break	0	2.82802
Both behavioural and EEG	Moja koleżanka zrobiła tatuaż na prawym ramieniu.	zrobić tatuaż	make a tatoo	15.9271	5.0403	Moja koleżanka dostała tatuaż na prawym ramieniu.	dostać tatuaż	get a tatoo	0	3.64532	Moja koleżanka zdała tatuaż na prawym ramieniu.	zdać tatuaż	pass a tatoo	0	3.73815
Both behavioural and EEG	Kibice robili zakłady, kto wygra najbliższy mecz.	robić zakład	make a bet	1.64365	5.0403	Kibice umieszczali zakłady, kto wygra najbliższy mecz.	umieścić zakład	place a bet	0.748454	2.65801	Kibice więzili zakłady, kto wygra najbliższy mecz.	wziąć zakład	take a bet	0	3.60821
Both behavioural and EEG	Produkty spożywcze muszą spełniać standardy Unii Europejskiej.	spełniać standard	fulfil a standard	9.25514	2.87274	Produkty spożywcze muszą spotykać standardy Unii Europejskiej.	spotkać standard	meet a standard	0.00234621	4.36448	Produkty spożywcze muszą zapinać standardy Unii Europejskiej.	zapiąć standard	fasten a standard	0	2.91803
Both behavioural and EEG	Rodzice starają się spełnić potrzeby swoich dzieci.	spełniać potrzebę	fulfil a need	6.40034	3.34518	Rodzice starają się spotkać potrzeby swoich dzieci.	spotkać potrzebę	meet a need	0	4.36448	Rodzice starają się zaparkować potrzeby swoich dzieci.	zaparkować potrzebę	park a need	0	2.94841
Both behavioural and EEG	Bożena sprawia wrażenie nieśmiałej, ale jest doskonałą szefową.	sprawiać wrażenie	make an impression	13.3022	3.629	Bożena daje wrażenie nieśmiałej, ale jest doskonałą szefową.	dać wrażenie	give the/an impression	4.10886	4.29259	Bożena przesłuchuje wrażenie nieśmiałej, ale jest doskonałą szefową.	przesłuchać wrażenie	listen an impression	0	2.8109
Both behavioural and EEG	Ich syn w dzieciństwie zawsze sprawiał kłopoty i źle się uczył.	sprawiać kłopoty	make trouble	12.5602	3.629	Ich syn w dzieciństwie zawsze robił kłopoty i źle się uczył.	robić kłopoty	make trouble	2.22422	5.0403	Ich syn w dzieciństwie zawsze śpiewał kłopoty i źle się uczył.	śpiewać kłopoty	sing trouble	0	3.66586
Both behavioural and EEG	Jeśli sprostasz oczekiwaniom komisji, firma cię zatrudni.	sprostać oczekiwaniu	live up to/cope with an expectation	15.5348	2.32428	Jeśli spotkasz oczekiwania komisji, firma cię zatrudni.	spotkać oczekiwanie	spotkać oczekiwanie	0	4.36448	Jeśli przyłożysz oczekiwaniom komisji, firma cię zatrudni.	przyłożyć oczekiwanie	move an expectation	0	2.96332
Both behavioural and EEG	Po urodzeniu dziecka urządziła przyjęcie, żeby świętować okazję z przyjaciółmi.	świętowac okazję	celebrate an occasion	6.7111	3.16017	Po urodzeniu dziecka urządziła przyjęcie, żeby obserwować okazję z przyjaciółmi.	obserwować okazję	observe an occasion	0	3.61511	Po urodzeniu dziecka urządziła przyjęcie, żeby zadawać okazję z przyjaciółmi.	zdawać okazję	pass an opportunity	0	3.71063
Both behavioural and EEG	Fryzjerka ułożyła włosy klientki w wykwintny kok.	ułożyć włosy	arrange one's hair	9.8201	3.09307	Fryzjerka zrobiła włosy klientki w wykwintny kok.	zrobić włosy	do [one's] hair	-0.868097	5.0403	Fryzjerka zdjęła włosy klientki w wykwintny kok.	zdjąć włosy	take off one's hair	0	3.94611
Both behavioural and EEG	Wiele kobiet woli urodzić dzieci i się nimi opiekować, zamiast chodzić do pracy.	urzodzić dziecko	birth a child	10.4244	3.69758	Wiele kobiet woli dostarczyć dzieci i się nimi opiekować, zamiast chodzić do pracy.	dostarczyć dziecko	deliver a child/baby	0	3.41044	Wiele kobiet woli skręcić dzieci i się nimi opiekować, zamiast chodzić do pracy.	skręcić dziecko	twist a child	0	3.17231
Both behavioural and EEG	Artur od dawna sam utrzymuje rodzinę i cały dom.	utrzymać rodzinę	maintain a family	9.3031	3.25648	Artur od dawna sam wspiera rodzinę i cały dom.	wspierać rodzinę	support a family	4.90751	3.13862	Artur od dawna sam pisze rodzinę i cały dom.	pisać rodzinę	write a family	0	3.91793
Both behavioural and EEG	Dobry szef widzi trudności i stara się im zapobiegać.	widzieć trudności	see difficulties	6.02348	5.00214	Dobry szef znajduje trudności i stara się im zapobiegać.	znaleźć trudności	find difficulty	-0.670256	3.25912	Dobry szef kupuje trudności i stara się im zapobiegać.	kupować trudności	buy difficulties	0	3.52205
Both behavioural and EEG	Marta wygłosiła prezentację, która była dobrze przygotowana.	wygłosić prezentację	recite a presentation	8.92997	2.65225	Marta dała prezentację, która była dobrze przygotowana.	dać prezentację	give a presentation	0	4.29259	Marta odniosła prezentację, która była dobrze przygotowana.	odnieść przezentację	bring back a presentation	0	3.07737
Both behavioural and EEG	Aktor wygłosił kwestię Romea pewnym głosem i zszedł ze sceny.	wygłosić kwestię	recite a line	8.9723	2.65225	Aktor dostarczył kwestię Romea pewnym głosem i zszedł ze sceny.	dostarczyć kwestię	deliver a line	0	3.41044	Aktor umył kwestię Romea pewnym głosem i zszedł ze sceny.	umyć kwestię	wash a line	0	3.04297
Both behavioural and EEG	Profesor Kowalik wygłosił wykłady na zaproszenie prywatnej uczelni.	wygłosić wykład	recite a lecture	14.7136	2.65225	Profesor Kowalik dostarczył wykłady na zaproszenie prywatnej uczelni.	dostarczyć wykład	deliver a lecture	0	3.41044	Profesor Kowalik nakarmił wykłady na zaproszenie prywatnej uczelni.	nakarmić wykład	feed a lecture	0	2.99826
Both behavioural and EEG	W przerwie muzycy wykorzystali czas, żeby przestroić instrumenty.	wykorzystać czas	use the time	5.5237	3.57761	W przerwie muzycy wzięli czas, żeby przestroić instrumenty.	wziąć czas	take the time [to do sth]	0.255626	4.21277	W przerwie muzycy ugryźli czas, żeby przestroić instrumenty.	ugryźć czas	bite time	0	2.99651
Both behavioural and EEG	Zarząd zakładów mięsnych zajął stanowisko, że liczne przypadki salmonelli nie są ich winą.	zająć stanowisko	take a position	8.54705	4.33096	Zarząd zakładów mięsnych zaadoptował stanowisko, że liczne przypadki salmonelli nie są ich winą.	zaadoptować dziecko	adopt a child	0	2.80686	Zarząd zakładów mięsnych zamieszał stanowisko, że liczne przypadki salmonelli nie są ich winą.	zamieszać stanowisko	mix a position	0	3.23955
Both behavioural and EEG	W czasie spotkania Karol zgłosił wątpliwości dotyczące nowej strategii firmy.	zgłosić wątpliwość	report a doubt	5.56678	3.57054	W czasie spotkania Karol podniósł wątpliwości dotyczące nowej strategii firmy.	podnieść wątpliwości	raise concerns	3.75591	3.66181	W czasie spotkania Karol uwięził wątpliwości dotyczące nowej strategii firmy.	uwięzić wątpliwości	imprison concerns	0	3.60821
Both behavioural and EEG	Anna złożyła wizytę w domu utytułowanego profesora.	złożyć wizytę	submit a visit	9.36629	3.5807	Anna zapłaciła wizytę w domu utytułowanego profesora.	zapłacić wizytę	pay a visit	0	4.0057	Anna zgięła wizytę w domu utytułowanego profesora.	zgiąć wizytę	bend a visit	0	2.18752
Both behavioural and EEG	Po ogromnym krachu finansowym prezes zredukował stanowiska w firmie.	zredukować stanowiska	reduce positions	0	2.29667	Po ogromnym krachu finansowym prezes ściął stanowiska w firmie.	ściąć stanowiska	cut jobs	0	2.65896	Po ogromnym krachu finansowym prezes zabawił stanowiska w firmie.	zabawić stanowisko	amuse a job	0	3.29973
Both behavioural and EEG	Po wielu latach Piotr zyskał aprobatę teścia.	zyskać aprobatę	gain approval	14.8735	2.32428	Po wielu latach Piotr wygrał aprobatę teścia.	wygrać aprobatę	win approval	0	3.32056	Po wielu latach Piotr przeprosił aprobatę teścia.	przeprosić aprobatę	apologise approval	0	4.75621
Only behavioural task	Te wydarzenia odcisnęły piętno na całym pokoleniu.	odcisnąć piętno	imprint a stigma/mark	8.30925	1.76343	Te wydarzenia wzięły piętno na całym pokoleniu.	wziąć piętno	take a toll	0	4.21277	Te wydarzenia aresztowały piętno na całym pokoleniu.	aresztować piętno	arrest a toll	0	3.71458
Only behavioural task	Rząd wycofał pomoc dla organizacji, która tylko marnowała pieniądze.	wycofać pomoc	withdraw aid	10.3749	3.38471	Rząd ściął pomoc dla organizacji, która tylko marnowała pieniądze.	ściąć pomoc	cut aid	0.664034	2.65896	Rząd odbył pomoc dla organizacji, która tylko marnowała pieniądze.	odbyć pomoc	undergo help	0	3.23019
Only behavioural task	W nowym roku podjęłam decyzję, że będę się odchudzać.	podjąć decyzję	undertake a decision	14.1589	3.53224	W nowym roku zrobiłam decyzję, że będę się odchudzać.	zrobić decyzję	make a decision	0	5.0403	W nowym roku zawołałam decyzję, że będę się odchudzać.	zawołać decyzję	sing a decision	0	3.25188
Only behavioural task	Nie jest łatwo sprostać wymaganiom surowego szefa.	sprostać wymaganiu	fulfil a requirement	10.8198	2.32428	Nie jest łatwo spotkać wymagania surowego szefa.	spotkać wymagania	meet requirements	0	4.36448	Nie jest łatwo nabrać wymagania surowego szefa.	nabrać wymagania	draw a requirement	0	3.21005
Only behavioural task	Klara urządza przyjęcie dla swojego przyjaciela.	urządzać przyjęcie	arrange a party	7.24903	2.81358	Klara rzuca przyjęcie dla swojego przyjaciela.	rzucić przyjęcie	throw a party	0	3.53263	Klara ubiera przyjęcie dla swojego przyjaciela.	ubierać przyjęcie	drass a party	0	3.59846
Only behavioural task	Łobuz wymierzył kopniaka psu, który przebiegał ulicą.	wymierzyć kopniaka	aim a kick	12.44	2.42488	Łobuz dostarczył kopniaka psu, który przebiegał ulicą.	dostarczyć kopniaka	deliver a kick	0	3.41044	Łobuz wsparł kopniaka psu, który przebiegał ulicą.	wesprzeć kopniaka	support a kick	0	3.19089
Only behavioural task	Dyrektor wygłosił przemówienie na uroczystości szkolnej.	wygłosić przemówienie	recite a speech	12.193	2.65225	Dyrektor dostarczył przemówienie na uroczystości szkolnej.	dostarczyć przemówienie	deliver a speech	0	3.41044	Dyrektor nabrał przemówienie na uroczystości szkolnej.	nabrać przemówienie	draw a speech	0	3.21005
Only behavioural task	Nauczyciele mogą wywierać wpływ na swoich uczniów.	wywierać wpływ	exert (an) influence	7.08462	2.34044	Nauczyciele mogą robić wpływ na swoich uczniów.	robić wpływ	make an impact	0	5.0403	Nauczyciele mogą zastrzelić wpływ na swoich uczniów.	zastrzelić wpływ	shoot (an) influence	0	3.7495
Only behavioural task	Chociaż mężczyzna był niewinny, jego sąsiedzi wydali osąd i potępili go.	wydać osąd	issue a judgement	0	3.72518	Chociaż mężczyzna był niewinny, jego sąsiedzi dostarczyli osąd i potępili go.	dostarczyć osąd	deliver (a) judgement	0	3.41044	Chociaż mężczyzna był niewinny, jego sąsiedzi uderzyli osąd i potępili go.	uderzyć osąd	hit a judgement	0	3.84255
Only behavioural task	Porywacze zwrócą nam syna, ale postawili wymagania, które nas przeraziły.	postawić wymaganie	put up a requirement	11.3363	3.49094	Porywacze zwrócą nam syna, ale zrobili wymagania, które nas przeraziły.	zrobić wymaganie	make demands	0	5.0403	Porywacze zwrócą nam syna, ale rozpalili wymagania, które nas przeraziły.	rozpalić wymaganie	ignite a demand	0	3.21906
Only behavioural task	Student zgłosił problem z wykonaniem analizy.	zgłosić problem	report a problem	4.48	3.57054	Student podniósł problem z wykonaniem analizy.	podnieść problem	podnieść problem	2.05347	3.66181	Student nastroił problem z wykonaniem analizy.	nastroić problem	tune a problem	0	2.40824
Only behavioural task	W eseju możesz przyjąć definicję tego terminu z podręcznika.	przyjąć definicję	accept a definition	14.5167	3.95703	W eseju możesz zaadoptować definicję tego terminu z podręcznika.	zaadoptować definicję	adopt a definition	0	2.80686	W eseju możesz wypić definicję tego terminu z podręcznika.	wypić definicję	drink a definition	0	3.59977
Only behavioural task	Moi rodzice postanowili wnieść skargę do dyrektora na zachowanie nauczyciela.	wnieść skargę	bring in a complaint	11.5399	2.6149	Moi rodzice postanowili zrobić skargę do dyrektora na zachowanie nauczyciela.	zrobić skargę	make a complaint	0	5.0403	Moi rodzice postanowili upić skargę do dyrektora na zachowanie nauczyciela.	upić skargę	fuddle a complaint	0	2.89487
Only behavioural task	Myślę, że nasze badanie wniesie wkład w rozwój medycyny.	wnieść wkład	bring in a contribution	17.3056	2.99344	Myślę, że nasze badanie zrobi wkład w rozwój medycyny.	zrobić wkład	make a contribution	0	5.0403	Myślę, że nasze badanie wyhoduje wkład w rozwój medycyny.	wyhodować wkład	raise a contribution	0	3.42127
Only behavioural task	Kasia zadzwoniła i umówiła wizytę u dentysty.	umówić wizytę	arrange a visit	7.27	3.49234	Kasia zadzwoniła i zrobiła wizytę u dentysty.	zrobić wizytę	make a visit	-2.82336	5.0403	Kasia zadzwoniła i zjadła wizytę u dentysty.	zjeść wizytę	eat a visit	0	4.15628
Only behavioural task	Król Sobieski zebrał armię i wyruszył pod Wiedeń.	zebrać armię	gather/rally an army	11.5304	3.62045	Król Sobieski podniósł armię i wyruszył pod Wiedeń.	podnieść armię	raise an army	0	3.66181	Król Sobieski wydrukował armię i wyruszył pod Wiedeń.	wydrukować armię	print an army	0	2.46982
Only behavioural task	Inwestycja w obligacje niedługo przyniesie zysk naszej firmie.	przynieść zysk	bring profit	8.89884	4.09799	Inwestycja w obligacje niedługo zrobi zysk naszej firmie.	zrobić zysk	make profit	-3.00682	5.0403	Inwestycja w obligacje niedługo skopie zysk naszej firmie.	skopać zysk	kick profit	0	3.06558
Only behavioural task	W czasie dyskusji starałam się przyjąć perspektywę mojego rozmówcy.	przyjąć perspektywę	accept a perspective	12.0884	3.95703	W czasie dyskusji starałam się zaadoptować perspektywę mojego rozmówcy.	zaadoptować perspektywę	adopt a perspective	0	2.80686	W czasie dyskusji starałam się przejść perspektywę mojego rozmówcy.	przejść perspektywę	cross a perspective	0	4.07041
Only behavioural task	Aby jechać dalej, musieliśmy usunąć przeszkodę z drogi.	usunąć przeszkodę	remove an obstacle	15.4748	3.40688	Aby jechać dalej, musieliśmy oczyścić przeszkodę z drogi.	oczyścić przeszkodę	clear an obstacle	4.42863	3.2188	Aby jechać dalej, musieliśmy podlewać przeszkodę z drogi.	podlewać przeszkodę	water an obstacle	0	2.01703
Only behavioural task	Inwestując w niepewne obligacje, ponieśli stratę, która jest nie do odrobienia.	ponieść stratę	bear a loss	11.07	3.08565	Inwestując w niepewne obligacje, zrobili stratę, która jest nie do odrobienia.	zrobić stratę	make a loss	-2.32078	5.0403	Inwestując w niepewne obligacje, położyli stratę, która jest nie do odrobienia.	położyć stratę	lay down a loss	0	3.77401
Only behavioural task	W naszym małżeństwie przyjęliśmy zasadę, że jeden posiłek zjadamy wspólnie.	przyjąć zasadę	accept a rule	0	3.95703	W naszym małżeństwie zaadoptowaliśmy zasadę, że jeden posiłek zjadamy wspólnie.	zaadoptować zasadę	adopt a rule	0	2.80686	W naszym małżeństwie zapłaciliśmy zasadę, że jeden posiłek zjadamy wspólnie.	zapłacić zasadę	pay a rule	0	4.0057
Only behavioural task	Ojciec podejmował starania, aby spłacić kredyt, ale nie był w stanie.	podjąć starania	undertake efforts	9.92857	3.06108	Ojciec robił starania, aby spłacić kredyt, ale nie był w stanie.	robić starania	make efforts	0	5.0403	Ojciec oświadczył starania, aby spłacić kredyt, ale nie był w stanie.	oświadczyć starania	state an attempt	0	3.0187
Only behavioural task	Od nowego roku rząd zmniejszył budżet służby zdrowia i uczelni wyższych.	zmiejszyć budżet	lower/reduce a budget	7.32	2.84198	Od nowego roku rząd ściął budżet służby zdrowia i uczelni wyższych.	ściąć budżet	cut a/the budget	0	2.65896	Od nowego roku rząd włożył budżet służby zdrowia i uczelni wyższych.	włozyć budżet	put on a budget	0	3.56217
Only behavioural task	Nowy pracownik słuchał porad starszego kolegi.	słuchać porad	listen to advice	4.14	4.52997	Nowy pracownik brał porady starszego kolegi.	brać porady	take advice	0	4.21277	Nowy pracownik zjadał porady starszego kolegi.	zjeść poradę	eat advice	0	4.00303
Only behavioural task	Po pół roku bank zmniejszył raty naszego kredytu.	zmniejszyć ratę	lower/reduce a downpayment	10.625	2.84198	Po pół roku bank ściął raty naszego kredytu.	ściąć ratę	cut rates	0	2.65896	Po pół roku bank przeprosił raty naszego kredytu.	przeprosić ratę	apologise to a rate	0	4.75621
Only behavioural task	Kiedy dyrektorka dowiedziała się o gangu w szkole, zastosowała środki zapobiegające takim działaniom.	zastosować środek	use a measure	7.17	2.71433	Kiedy dyrektorka dowiedziała się o gangu w szkole, zaadoptowała środki zapobiegające takim działaniom.	zaadoptować środki	adopt measures	0	2.80686	Kiedy dyrektorka dowiedziała się o gangu w szkole, napisała środki zapobiegające takim działaniom.	napisać środki	write a measure	0	4.03036
Only behavioural task	W firmie wprowadzono praktykę raportowania postępów raz na tydzień.	wprowadzić praktykę	introduce a practice	4.84	3.49679	W firmie zaadoptowano praktykę raportowania postępów raz na tydzień.	zaadoptować praktykę	adopt a practice	0	2.80686	W firmie puszczono praktykę raportowania postępów raz na tydzień.	puścić praktykę	release a practice	0	3.85491
Only behavioural task	Rząd Estonii przyjął dyrektywę unijną dotyczącą praw człowieka.	przyjąć dyrektywę	accept a directive	6.81	3.95703	Rząd Estonii zaadoptował dyrektywę unijną dotyczącą praw człowieka.	zaadoptować dyrektywę	adopt a directive	0	2.80686	Rząd Estonii zapłacił dyrektywę unijną dotyczącą praw człowieka.	zapłacić dyrektywę	pay a directive	0	4.0057
Only behavioural task	Marcin był zmęczony, więc uciął drzemkę na kanapie.	uciąć drzemkę	cut a nap	8.31712	2.76418	Marcin był zmęczony, więc wziął drzemkę na kanapie.	wziąć drzenkę	take a nap	0	4.21277	Marcin był zmęczony, więc zagrał drzemkę na kanapie.	zagrać drzemkę	play a nap	0	3.67752
Only behavioural task	Krawiec zebrał kapitał i otworzył własną szwalnię.	zebrać kapitał	collect/gather capital	6.13023	3.62045	Krawiec podniósł kapitał i otworzył własną szwalnię.	podnieść kapitał	raise capital	7.06577	3.66181	Krawiec wypił kapitał i otworzył własną szwalnię.	wypić kapitał	drink capital	0	3.59977
Only behavioural task	Po imprezie musieliśmy posprzątać bałagan i wymienić szybę w kuchni.	posprzątać bałagan	clean up a mess	8.80954	3.19562	Po imprezie musieliśmy oczyścić bałagan i wymienić szybę w kuchni.	oczyścić bałagan	clean up a mess	4.28115	3.2188	Po imprezie musieliśmy sparaliżować bałagan i wymienić szybę w kuchni.	sparaliżować bałagan	paralyse a mess	0	2.6149
Only behavioural task	Grając na giełdzie Marian przyjął strategię cierpliwego czekania na okazję.	przyjąć strategię	accept a strategy	6.61488	3.95703	Grając na giełdzie Marian zaadoptował strategię cierpliwego czekania na okazję.	zaadoptować strategię	adopt a strategy	0	2.80686	Grając na giełdzie Marian umył strategię cierpliwego czekania na okazję.	umyć strategię	wash a strategy	0	3.21906
Only behavioural task	Nagrody nie działały na pracowników, więc szef przyjął podejście oparte na zastraszaniu.	przyjąć podejście	accept an approach	7.04478	3.95703	Nagrody nie działały na pracowników, więc szef zaadoptował podejście oparte na zastraszaniu.	zaadoptować podejście	adopt an approach	0	2.80686	Nagrody nie działały na pracowników, więc szef rozbił podejście oparte na zastraszaniu.	rozbić podejście	break an approach	0	2.549
Only behavioural task	Rzecznik rządu często wydawał oświadczenia dotyczące sytuacji w partii.	wydać oświadczenie	issue a statement	4.14	3.72518	Rzecznik rządu często robił oświadczenia dotyczące sytuacji w partii.	robić oświadczenie	make a statement	0	5.0403	Rzecznik rządu często wypijał oświadczenia dotyczące sytuacji w partii.	wypić oświadczenie	drink a statement	0	3.59977
Only behavioural task	Ponieważ firma przynosiła straty, dyrektor obniżył pensję szefowi działu.	obniżyć pensję	lower/reduce a salary	8.41	2.62634	Ponieważ firma przynosiła straty, dyrektor ściął pensję szefowi działu.	ściąć pensję	cut a salary	0	2.65896	Ponieważ firma przynosiła straty, dyrektor wyprasował pensję szefowi działu.	wyprasować pensję	iron a salary	0	2.734
Only behavioural task	Nasz uniwersytet przyjął procedurę rozliczania studentów elektronicznie.	przyjąć procedurę	accept a procedure	5.32	3.95703	Nasz uniwersytet zaadoptował procedurę rozliczania studentów elektronicznie.	zaadoptować procedurę	adopt a procedure	0	2.80686	Nasz uniwersytet namalował procedurę rozliczania studentów elektronicznie.	namalować procedurę	pain a procedure	0	2.80414
Only behavioural task	Miasto przyjęło politykę braku tolerancji dla jakichkolwiek aktów wandalizmu.	przyjąć politykę	accept a policy	6.05574	3.95703	Miasto zaadoptowało politykę braku tolerancji dla jakichkolwiek aktów wandalizmu.	zaadoptować politykę	adopt a policy	0	2.80686	Miasto odmierzyło politykę braku tolerancji dla jakichkolwiek aktów wandalizmu.	odmierzyć politykę	measure out a policy	0	1.5682
Only behavioural task	W tym urządzeniu wykorzystaliśmy technikę, która pozwala łączyć różne rodzaje plastiku.	wykorzystać technikę	use a technique	9.79161	3.27875	W tym urządzeniu zaadoptowaliśmy technikę, która pozwala łączyć różne rodzaje plastiku.	zaadoptować technikę	adopt a technique	4.01651	2.80686	W tym urządzeniu zraniliśmy technikę, która pozwala łączyć różne rodzaje plastiku.	zranić technikę	wound a technique	0	3.43489
Only behavioural task	Paweł był duszą towarzystwa i opowiadał żarty nieustannie.	opowiadać żart	tell a joke	9.63951	3.56891	Paweł był duszą towarzystwa i trzaskał żarty nieustannie.	trzaskać żarty	crack jokes	0	1.98677	Paweł był duszą towarzystwa i naprawiał żarty nieustannie.	naprawić żart	repair a joke	0	2.87506
Only behavioural task	Twój brat tymczasowo zajmie miejsce przewodniczącego klubu.	zająć miejsce	occupy a place	9.82155	4.33096	Twój brat tymczasowo weźmie miejsce przewodniczącego klubu.	wziąć miejsce	take place	-1.34127	4.21277	Twój brat tymczasowo puści miejsce przewodniczącego klubu.	puścić miejsce	release a place	0	3.85491
Only behavioural task	W tym wywiadzie polityk poruszył sprawę odszkodowań wojennych.	poruszyć sprawę	move an issue	6.83	3.03503	W tym wywiadzie polityk podniósł sprawę odszkodowań wojennych.	podnieść sprawę	raise an issue	2.0854	3.66181	W tym wywiadzie polityk pochylił sprawę odszkodowań wojennych.	pochylić sprawę	lean a case	0	2.53275
Only behavioural task	Kucharz przyjął metodę gotowania buraków Mistrza Bonferroniego.	przyjąć metodę	take over/take on a method	4.85	3.95703	Kucharz zaadoptował metodę gotowania buraków Mistrza Bonferroniego.	zaadoptować metodę	adopt a method	0	2.80686	Kucharz zabił metodę gotowania buraków Mistrza Bonferroniego.	zabić metodę	kill a method	0	4.68835
Only behavioural task	Krysia lubi siedzieć w fotelu i rozwiązywać krzyżówki wieczorami.	rozwiązać krzyżówkę	solve a crossword	7.02188	2.74896	Krysia lubi siedzieć w fotelu i robić krzyżówki wieczorami.	robić krzyżówki	do crosswords	1.49768	5.0403	Krysia lubi siedzieć w fotelu i rodzić krzyżówki wieczorami.	rodzić krzyżówkę	birth a crossword	0	3.09307
Only behavioural task	Po kilku miesiącach życia w Paryżu przyjęła styl francuskiej bohemy.	przyjąć styl	take over/take on a style	6.41617	3.95703	Po kilku miesiącach życia w Paryżu zaadoptowała styl francuskiej bohemy.	zaadoptować styl	adopt a style	0	2.80686	Po kilku miesiącach życia w Paryżu upiekła styl francuskiej bohemy.	upiec styl	bake style	0	2.84261
Only behavioural task	Rząd wprowadził system rozliczania podatków przez Internet.	wprowadzić system	introduce a system	13.2851	3.49679	Rząd zaadoptował system rozliczania podatków przez Internet.	zaadoptować system	adopt a system	2.69844	2.80686	Rząd usłyszał system rozliczania podatków przez Internet.	usłyszeć system	hear the system	0	4.56954
Only behavioural task	Słynny profesor po powrocie do kraju zastosował praktyki podpatrzone u zagranicznych kolegów.	zastosować praktykę	use/apply a practice	5.64288	3.95703	Słynny profesor po powrocie do kraju zaadoptował praktyki podpatrzone u zagranicznych kolegów.	zaadoptować praktykę	adopt a practice	0	2.80686	Słynny profesor po powrocie do kraju pobił praktyki podpatrzone u zagranicznych kolegów.	pobić praktykę	beat up practice	0	3.36996
Only behavioural task	Kryzys naftowy wzbudza obawy w wielu krajach na świecie.	wzbudzać obawę	rouse a concern	8.31	2.48001	Kryzys naftowy podnosi obawy w wielu krajach na świecie.	podnieść obawę	raise concerns	0	3.66181	Kryzys naftowy naprawia obawy w wielu krajach na świecie.	naprawić obawę	repair a concern	0	3.63225
Only behavioural task	Szpital przyjął procedury zmniejszające ryzyko zakażenia pacjentów.	przyjąć procedurę	accept a procedure	5.32	3.95703	Szpital zaadoptował procedury zmniejszające ryzyko zakażenia pacjentów.	zaadoptować procedurę	adopt a procedure	0	2.80686	Szpital zatańczył procedury zmniejszające ryzyko zakażenia pacjentów.	zatańczyć procedurę	dance a procedure	0	3.29226
Only behavioural task	Aby zinterpretować dane musimy przyjąć metody analizy dostosowane do zadania.	przyjąć metodę	accept a method	4.85	3.95703	Aby zinterpretować dane, musimy zaadoptować metody analizy dostosowane do zadania.	zaadotptować metodę	adopt a method	0	2.80686	Aby zinterpretować dane musimy uwięzić metody analizy dostosowane do zadania.	uwięźić metodę	imprison a method	0	3.0461
Only behavioural task	Po skandalu korupcyjnym firma przyjęła politykę całkowitej jawności.	przyjąć politykę	accept a policy	4.53	3.95703	Po skandalu korupcyjnym firma zaadoptowała politykę całkowitej jawności.	zaadoptować politykę	adopt a policy	0	2.80686	Po skandalu korupcyjnym firma umyła politykę całkowitej jawności.	umić politykę	wash a policy	0	3.21906
Only behavioural task	Należy tu dokonać rozróżnienia pomiędzy dwoma gatunkami pstrąga.	dokonać rozróżnienia	achieve a distinction	10.8699	3.52009	Należy tu zrobić rozróżnienie pomiędzy dwoma gatunkami pstrąga.	zrobić rozróżnienie	make a distinction	1.24383	5.0403	Należy tu spalić rozróżnienie pomiędzy dwoma gatunkami pstrąga.	spalić rozróżnienie	burn a distinction	0	3.51481
Only behavioural task	Po konsultacjach przyjęliśmy rozwiązanie zwiększające efektywność naszej pracy.	przyjąć rozwiązanie	accept a solution	7.09	3.95703	Po konsultacjach zaadoptowaliśmy rozwiązanie zwiększające efektywność naszej pracy.	zaadotptować rozwiązanie	adopt a solution	0	2.80686	Po konsultacjach przyprawiliśmy rozwiązanie zwiększające efektywność naszej pracy.	przyprawić rozwiązanie	season a solution	0	2.55751
Only behavioural task	W tym utworze kompozytorowi udało się doskonale uchwycić nastrój przemijania.	uchwycić nastrój	capture the mood	8.95057	2.37107	W tym utworze kompozytorowi udało się doskonale złapać nastrój przemijania.	złapać nastrój	capture the mood	1.40295	4.05614	W tym utworze kompozytorowi udało się doskonale wypić nastrój przemijania.	wypić nastrój	drink a mood	0	3.59977
Only behavioural task	Moi przyjaciele w końcu posłuchali rady Andrzeja i kupili nowe mieszkanie.	posłuchać rady	listen to advice	12.2003	4.27848	Moi przyjaciele w końcu zaakceptowali radę Andrzeja i kupili nowe mieszkanie.	zaakceptować rolę	accept a role	-0.0471946	2.88762	Moi przyjaciele w końcu pomalowali radę Andrzeja i kupili nowe mieszkanie.	pomalować rolę	pain a role	0	2.73159
Only behavioural task	Oni często jeżdżą taksówką wieczorem po spektaklu.	jeździć taksówką	ride around in a cab	11.2868	4.02735	Oni często biorą taksówkę wieczorem po spektaklu.	brać taksówkę	take the/a cab/taxi	7.37691	4.21277	Oni często owijają taksówką wieczorem po spektaklu.	owijać taksówką	wrap with a taxi cab	0	2.57287
Only behavioural task	Po zdaniu egzaminu, Adrian uzyskał kwalifikacje do prowadzenia cukierni.	uzyskać kwalifikację	obtain a qualification	10.994	3.10209	Po zdaniu egzaminu Adrian dostał kwalifikacje do prowadzenia cukierni.	dostać kwalifikację	get qualifications	0	3.64532	Po zdaniu egzaminu Adrian puszczał kwalifikacje do prowadzenia cukierni.	puszczać kwalifikację	release a qualification	0	3.35736
Only behavioural task	Po początkowych oporach lekarka przyjęła zapłatę za badanie.	przyjąć zapłatę	accept payment	4.8	3.95703	Po początkowych oporach lekarka zaakceptowała zapłatę za badanie.	zaakceptować zapłatę	accept payment	0	2.88762	Po początkowych oporach lekarka wykąpała zapłatę za badanie.	wykąpać zapłatę	bathe payment	0	2.5682
Only behavioural task	Emerytowany zawodnik podjął wyzwanie i wziął udział w olimpiadzie.	podjąć wyzwanie	undertake a challenge	15.5284	3.53224	Emerytowany zawodnik zaakceptował wyzwanie i wziął udział w olimpiadzie.	zaakceptować wyzwanie	accept a challenge	3.5477	2.88762	Emerytowany zawodnik zniszczył wyzwanie i wziął udział w olimpiadzie.	zniszczyć wyzwanie	destroy a challenge	0	3.92241
Only behavioural task	Mariola czuła się winna wypadku i wzięła odpowiedzialność za jego spowodowanie.	wziąć odpowiedzialność	take responsibility	7	4.57033	Mariola czuła się winna wypadku i zaakceptowała odpowiedzialność za jego spowodowanie.	zaakceptować odpowiedzialność	accept responsibility	2.33642	2.88762	Mariola czuła się winna wypadku i przyniosła odpowiedzialność za jego spowodowanie.	przynieść odpowiedzialność	bring responsibility	0	4.09799
Only behavioural task	Możemy podjąć próbę mediacji, ale wątpię w jej skuteczność.	podjąć próbę	undertake an effort	12.7142	3.53224	Możemy zrobić próbę mediacji, ale wątpię w jej skuteczność.	zrobić próbę	make an attempt	1.88751	5.0403	Możemy oberwać próbę mediacji, ale wątpię w jej skuteczność.	odebrać próbę	pick up an attempt	0	2.97174
Only behavioural task	W pracy jemy lunch około południa.	jeść lunch	eat lunch	6.8922	4.15628	W pracy mamy lunch około południa.	mieć lunch	have lunch	-6.69534	5.73128	W pracy obejmujemy lunch około południa.	obejmować lunch	embrace a lunch	0	2.97589
